# Supplementary material for: Radical-Driven Methane Formation in Humans Evidenced by Exogenous Isotope-Labeled DMSO and Methionine
Source: Antioxidants (Basel). 2023 Jul 4;12(7):1381. doi: 10.3390/antiox12071381 (PMC10376501; doi:10.3390/antiox12071381)
Supplement: Supplementary file 1 [file antioxidants-12-01381-s001.zip]

Archive with 1 entries (1 files):
- antioxidants-2445244-supplementary.pdf
